# Supplementary material for: A mathematical model of calcium dynamics: Obesity and mitochondria-associated ER membranes
Source: PLoS Comput Biol. 2019 Aug 22;15(8):e1006661. doi: 10.1371/journal.pcbi.1006661 (PMC6726250; doi:10.1371/journal.pcbi.1006661)
Supplement: S1 File — (ODE) [file pcbi.1006661.s001.ode]

##########################
### Initial conditions ###
##########################

C(0)=0.1
Cm(0)=0.1
Cnd(0)=0.1
#Cer(0)=500
Ct(0)=2000
ADPm(0)=7000
ADPc(0)=1500


##################
### Parameters ###
##################

par Ps=0
#par ps_i=0

par RV1 = 2000
par RV2 = 10
par RV3 = 15
par RS1 = 0.15
par RS2 = 0.15

par omega_c=0.001
par tp=0.1
par fc = 0.01
par fm = 0.0003
par fn = 0.01
par fer = 0.01

par kipr=0.3
par nkipr=0.15
par Vs=30
par nVs=10
par Ks=0.35
par Kb=1e-8
par Vmcu=0.00001
par nVmcu=0.00001
par Vncx=0.5
par nVncx=0.5
par K1=19
par K2=0.38
par p1=0.1
par p2=0.016
par Vsocc=0.8
par Ksocc=100
par Vrocc=0.25
par Jleakin=0.0019
par Vp=0.2
par Kp=0.45


NADt=250
Amt = 15000
Act = 2500
Cpc = 1.8
L=50
a1 = 20
a2 = 3.43
par Vhyd=150
Khyd=1000
Vant=5000
ac=0.111
am=0.139
F=96480
R=8315
Temp=310.16
Vf=35000
kgly=450
ko=600
par Vagc=100
Kagc=0.14
par p4=0.005
q1=1
q2=0.1
q3=100
q4=177
q5=5
q6=10000
q7=190
q8=8.5
q9=2
q10=-30


Cer = RV2*fer*(Ct-C/fc-Cm/(fm*RV3)-Cnd/(fn*RV1))
FRT = F/(R*Temp)


#################
### IPR model ###
#################

Cp0=700
q26=10500
q62=4010
phi=q26/(q26+q62)

q42a=1.8*(P)^2/((P)^2+0.34)
V42=110*(P)^2/((P)^2+0.01)

k42=0.49+0.543*(P)^3/((P)^3+64)
km42=0.41+25*(P)^3/((P)^3+274.6)

q24a=1+5/((P)^2+0.25)
V24=62+880/((P)^2+4)

k24=0.35
km24=80

Cp=Cp0*(Cer/680)
mi24=Cp^3/(Cp^3+k24^3)
hi24=km24^2/(Cp^2+km24^2)

mi42=C^3/(C^3+k42^3)
hi42=km42^3/(C^3+km42^3)

min42=Cnd^3/(Cnd^3+k42^3)
hin42=km42^3/(Cnd^3+km42^3)

q42=q42a+V42*mi42*h42
nq42=q42a+V42*min42*nh42
q24=q24a+V24*(1-mi24*hi24)

D = q42*(q62+q26)/(q42*q62+q42*q26+q24*q62)
nD = nq42*(q62+q26)/(nq42*q62+nq42*q26+q24*q62)

## open probability ##

Oipr=phi*D
nOipr=phi*nD

par L42=0.02
par LH=0.1
par Lm42=100

#par Lh24=40
#par Lm24=100

Lh42=(1-D)*L42+D*LH
nLh42=(1-nD)*L42+nD*LH

NADm = NADt - NADHm
ATPm = Amt - ADPm
ATPc = Act - ADPc

######################
### Calcium fluxes ###
######################

Jipr	= kipr*Oipr*(Cer-C)
Jserca	= Vs*((C^2-Kb*Cer^2)/(Ks^2+C^2))
Jncx	= Vncx*(Cm/C)*exp(p2*Vm)
Jmcu	= Vmcu*(C/K1)*(1+C/K1)^3*exp(p1*Vm)/((1+C/K1)^4+(L/(1+C/K2)^2.3))
Jdiff	= omega_c*(Cnd-C)


Jrocc	= Vrocc*P
Jsocc	= Vsocc*Ksocc^4/(Ksocc^4+Cer^4)
Jin	= Jleakin+Jrocc+Jsocc
Jpm	= Vp*C^2/(C^2+Kp^2)


nJipr	= nkipr*nOipr*(Cer-Cnd)
nJserca	= nVs*((Cnd^2-Kb*Cer^2)/(Ks^2+Cnd^2))
nJmcu	= nVmcu*(Cnd/K1)*(1+Cnd/K1)^3*exp(p1*Vm)/((1+Cnd/K1)^4+(L/(1+Cnd/K2)^2.3))
nJncx	= nVncx*(Cm/Cnd)*exp(p2*Vm)


##########################
### Metabolic pathways ###
##########################

Ipdh	= kgly*(1/(q1+NADHm/NADm))*(Cm/(q2+Cm))
Iagc	= Vagc*(C/(Kagc+C))*(q2/(q2+Cm))*exp(p4*Vm)
Io	= ko*(NADHm/(q3+NADHm))/(1+exp((Vm-q4)/q5))
Jant	= Vant*(1-(ac*ATPc*ADPm/(am*ADPc*ATPm))*exp(-FRT*Vm))/((1+ac*(ATPc/ADPc)*exp(-0.5*FRT*Vm))*(1+ADPm/(am*ATPm)))
If1	= Vf*(q6/(q6+ATPm))/(1+exp((q7-Vm)/q8))
Ihyd	= Jserca*(1-RS1)/2+nJserca*RS1/2+Jpm/2+Vhyd*(ATPc/(ATPc+Khyd))
Jhleak	= q9*Vm+q10


#################
### IP3 pulse ###
#################
# M=0.15, t0=30, dur=0.5, crdeg=0.05
par M=0
par t0=100
par dur=0.2
pulse=M*heav(t-t0)*heav(t0+dur-t)
par t1=600
par dur1=800
#ps = ps_i*heav(t-t1)*heav(t1+dur1-t)


############
### ODEs ###
############

dC/dt = fc*(Jipr*(1-RS1) - Jserca*(1-RS1) + Jncx*(1-RS2)/RV3 - Jmcu*(1-RS2)/RV3 + Jdiff + (Jin-Jpm))

dCnd/dt = fn*RV1*(nJipr*RS1 - nJserca*RS1 - Jdiff + nJncx*RS2/RV3 - nJmcu*RS2/RV3)

dCm/dt = fm*(nJmcu*RS2 - nJncx*RS2 + Jmcu*(1-RS2) - Jncx*(1-RS2))

dCt/dt = (Jin-Jpm)

dADPc/dt = Ihyd - Jant/RV3

dADPm/dt = Jant - If1

dNADHm/dt = Ipdh - Io + Iagc

dVm/dt = (a1*Io - a2*If1 - Jant - Jhleak - Jncx*(1-RS2) - nJncx*RS2 - 2*(Jmcu*(1-RS2) + nJmcu*RS2) - Iagc)/Cpc

dP/dt = pulse + tp*(Ps-P)

dh42/dt = Lh42*(hi42-h42)
dnh42/dt = nLh42*(hin42-nh42)

#################
### auxiliary ###
#################

aux cer=Cer
aux atpc=ATPc
aux atpm=ATPm
aux jipr=Jipr*(1-RS1)
aux nJipr=nJipr*RS1
aux jmcu=Jmcu*(1-RS2)
aux njmcu=nJmcu*RS2
aux oipr=Oipr
aux noipr=nOipr

aux fvm=(a1*Io - a2*If1 - Jant - Jhleak - Jncx*(1-RS2) - nJncx*RS2 - 2*(Jmcu*(1-RS2) + nJmcu*RS2) - Iagc)/Cpc


###############
### Options ###
###############

@ total=500, dt=0.01, bounds=50000
@ meth=stiff
@ xhi=5000, xlo=0, yhi=3, ylo=0
@ parmin=0, parmax=2
@ ntst=50, nmax=300000, npr=300000
@ dsmin=1e-8, dsmax=0.1, ds=0.01
@ autoxmin=0, autoxmax=2, autoymin=0, autoymax=2
@ epsu=1e-7, epsl=1e-7, epss=1e-5
@ maxstor=1000000
